# Supplementary material for: The characteristics and antigenic properties of recently emerged subclade 3C.3a and 3C.2a human influenza A(H3N2) viruses passaged in MDCK cells
Source: Influenza Other Respir Viruses. 2017 Feb 28;11(3):263–74. doi: 10.1111/irv.12447 (PMC5410720; doi:10.1111/irv.12447)
Supplement: Supplementary file 2 [file IRV-11-263-s002.xlsx]

## Sheet: Sheet2
Table S1. Clinical specimens - Next Generation Sequencing results
Virus name	Subclade	Amino acid variation at HA1 positions 158-160
		158	159	160
A/Hong Kong/6086/2014	3C.3a	AAC (100%): N	TCC (99.3%): S TAC (0.6%): Y TTC (0.1%) : F	AAA: (100%): K
A/Hong Kong/6315/2014		AAC (100%): N	TCC (99.3%): S TAC (0.5%): Y TTC (0.4%) : F	AAA: (100%): K
A/Hong Kong/6872/2014		AAC (100%): N	TCC (99.2%): S TAC (0.8%): Y	AAA: (100%): K
A/Hong Kong/6013/2014	3C.2a	AAC (100%): N	TAC (100%): Y	ACA: (100%): T
A/Hong Kong/7127/2014		AAC (100%): N	TAC (99.4%): Y TTC (0.4%):F TCC (0.2%) : S	ACA (98%): T AAA (1.7%): K ATA (0.2%): I AGA (0.1%) : R
A/Hong Kong/7295/2014		AAC (100%): N	TAC (60%): Y TTC (31.6%): F TCC (8.0%): S TGC (0.4%) : C	ACA (86.0%): T AAA (13.7%): K ATA (0.3%): I
A/Hong Kong/7347/2014		AAC (100%): N	TTC (100%): F	ACA (99.1%): T AAA (0.9%): K
A/Hong Kong/7364/2014		AAC (100%): N	TAC (99.9%): Y TTC (0.1%): F	ACA (99.5%): T AAA (0.4%): K AGA (0.1%): R
A/Hong Kong/5576/2014		AAC (100%): N	TAC (100%): Y	ACA (99.0%): T AAA (1.0%): K
A/Buenos Aires/2275130/2014		AAC (100%): N	TCC (97.4%): Y TAC (2.6%): S	ACA (97.8%): T AAA (2.2%): K
