# Supplementary material for: The characteristics and antigenic properties of recently emerged subclade 3C.3a and 3C.2a human influenza A(H3N2) viruses passaged in MDCK cells
Source: Influenza Other Respir Viruses. 2017 Feb 28;11(3):263–74. doi: 10.1111/irv.12447 (PMC5410720; doi:10.1111/irv.12447)
Supplement: Supplementary file 3 [file IRV-11-263-s003.xlsx]

## Sheet: Sheet1
Table S2. Amino acid substitutions in HA after propagation of 3C.2a and 3C.3a viruses in MDCK-SIAT1 cells at different inoculum dilutions
Virus name			Undiluted inoculum*					Diluted Inoculum **
			Passage1	Passage 2	Passage 3	Passage2			Passage 3
			clinical specimen	supernatant Passage1	supernatant of Passage2	supernatant of undiluted passage 1 ***			supernatant of diluted Passage 2 10-6****
	subclade	clinical specimen				10-1	10-3	10-6	10-5
A/Hong Kong/7127/2014	3C.2a	NYT*****	NYT	NYT	NYT	NYT	NYT N489X	NYT E172X N489X	NYT E172X
A/Hong Kong/7278/2014		NYT	NYT	NYT	NYT	NYT	NYT	NYT G263X E264X A28T I522X	NYT A28T G263R K264E I522M
A/Hong Kong/7295/2014		NYT	NYT	NYT	NYT	NYT	NYT	Y159X S198X V347X	NYT
A/Hong Kong/5576/2014		NYT	NYT	NYT	NYT	NYT	NYT	Y159X S198X G172X	NYT
A/Buenos Aires/2274920/2014		NYT	NYT	NYT	NYT	NYT	NYT	Y159X E172X S198X V347X	Y159F E172X S198X V347X
A/Hong Kong/6033/2014	3C.3a	NSK	NSK	NSK	NSK	NSK	NSK	NSK	NSK A128X
A/Hong Kong/6086/2014		NSK	NSK	NSK	NSK	NSK	NSK	NSK	NSK
A/Hong Kong/6315/2014		NSK	NSK	NSK	NSK	NSK	NSK	NSK	NSK
A/Hong Kong/6421/2014		NSK	NSK	NSK	NSK	NSK	NSK	NSK I418X	NSK
A/Hong Kong/6872/2014		NSK	NSK	NSK	NSK	NSK	NSK	NSK	NSK
* Inoculum dilutions were made from undiluted culture supernants of previous passage
** 10-1, approximate MOI 0.4-6 PFU/cell; 10-3, MOI 0.4-6x102; 10-6, MOI 0.4-6x105; 10-5, MOI 1.5-6x105 PFU/cell.
*** Inoculum dilutions were made from culture supernants of passage 1
**** Inoculum dilutions were made from culture supernants of passage 2 (dilution factor 10-6)
***** Bold letters highlight amino acids 158-160 of HA1
